# Supplementary material for: Developing Methods for Maintaining Genetic Diversity in Novel Aquaculture Species: The Case of Seriola lalandi
Source: Animals (Basel). 2023 Mar 2;13(5):913. doi: 10.3390/ani13050913 (PMC10000148; doi:10.3390/ani13050913)
Supplement: Supplementary file 1 [file animals-13-00913-s001.zip]

Archive with 1 entries (1 files):
- animals-1967324-supplementary.xlsx
