# Supplementary material for: Developing Methods for Maintaining Genetic Diversity in Novel Aquaculture Species: The Case of Seriola lalandi
Source: Animals (Basel). 2023 Mar 2;13(5):913. doi: 10.3390/ani13050913 (PMC10000148; doi:10.3390/ani13050913)
Supplement: Supplementary file 1 [file animals-13-00913-s001.zip › animals-1967324-supplementary.xlsx]

## Sheet: Sheet2
Table S1. Position and Minimum allele frequency for each used in paternity testing. The position was obtained by using (Martinez, et al., Under review)
			Minimum allele frequency
Marker	Linkage group	Position	New Zealand	Progeny (Chile)	Parental (Chile)
AX-192767119	LG01	762511	0.4545	0.3861	0.4458
AX-214797288	LG01	1879553	0.06	0.02632	0.3994
AX-214796453	LG01	2630404	0.4853	0.2643	0.3096
AX-215396025	LG01	3295925	0.5	0.4809	0.4721
AX-192837965	LG01	3960231	0.4412	0.4076	0.4272
AX-214796317	LG01	4992601	0.3382	0.266	0.3034
AX-192770270	LG01	7576616	0.4118	0.4455	0.4133
AX-214796649	LG01	12227170	0.4118	0.4462	0.4613
AX-192834635	LG01	25005708	0.3676	0.3734	0.3715
AX-192817998	LG01	26470696	0.1912	0.2994	0.3019
AX-214785174	LG02	5227236	0.4853	0.3896	0.4768
AX-192773339	LG02	7544264	0.25	0.3077	0.4396
AX-214801633	LG02	10191082	0.1618	0.4548	0.3452
AX-214795602	LG02	11681360	0.3676	0.4842	0.4025
AX-214789219	LG02	13586443	0.3971	0.1433	0.322
AX-192838149	LG02	14581039	0.4118	0.3471	0.3297
AX-214797736	LG02	16301123	0.3088	0.3949	0.4938
AX-192838611	LG02	16976314	0.4853	0.1688	0.3437
AX-192811738	LG02	23678596	0.375	0.2261	0.3808
AX-214814644	LG02	24370981	0.4412	0.4199	0.4799
AX-192837174	LG02	25715875	0.3235	0.3226	0.3019
AX-192776850	LG03	3201002	0.25	0.4841	0.3065
AX-192800343	LG03	5098487	0.3971	0.3639	0.3885
AX-192837491	LG03	10350124	0.3235	0.266	0.3003
AX-214778347	LG03	12787933	0.4853	0.4603	0.3328
AX-192821247	LG03	16307323	0.3971	0.3981	0.3421
AX-215395821	LG03	17499894	0.3235	0.4679	0.3591
AX-192807475	LG03	21824782	0.3235	0.4268	0.3839
AX-215395624	LG03	24412982	0.5	0.3968	0.4938
AX-192839479	LG03	25981879	0.4848	0.2871	0.3916
AX-192839565	LG03	26656911	0.3235	0.2097	0.4257
AX-192818533	LG03	28000960	0.4853	0.3153	0.4659
AX-214810431	LG04	690655	0.4697	0.3846	0.4814
AX-192801379	LG04	1664089	0.3971	0.3133	0.3762
AX-192772431	LG04	2540973	0.3529	0.2911	0.3235
AX-214790007	LG04	3665607	0.3235	0.2437	0.3514
AX-214803796	LG04	4769370	0.2206	0.1424	0.3003
AX-214805463	LG04	9994968	0.3824	0.4618	0.3839
AX-214805506	LG04	10668018	0.2941	0.4904	0.4845
AX-214812048	LG04	11468811	0.4265	0.2293	0.4257
AX-192779191	LG04	12402391	0.5	0.4304	0.4644
AX-215394918	LG04	13052746	0.3824	0.3726	0.4272
AX-192782792	LG04	18484356	0.3529	0.4937	0.4288
AX-192787182	LG04	19874070	0.3971	0.289	0.3406
AX-192822162	LG04	20542860	0.2794	0.1731	0.308
AX-214811555	LG04	21437625	0.4118	0.2611	0.3793
AX-214810812	LG04	23540621	0.3971	0.4545	0.4303
AX-192779509	LG04	26102814	0.3088	0.4842	0.3421
AX-214792872	LG04	27108551	NA	NA	0.3607
AX-214799227	LG04	27723893	0.4412	0.4177	0.483
AX-214795650	LG04	29437675	0.3235	0.2089	0.3467
AX-215395322	LG05	2918409	0.3182	0.4404	0.3854
AX-192822413	LG05	6173162	0.4118	0.2949	0.4582
AX-192830395	LG05	6953832	0.5	0.4905	0.4799
AX-214799085	LG05	10143146	0.4265	0.3141	0.4783
AX-192792944	LG05	11000249	0.25	0.3608	0.305
AX-192827501	LG05	12010438	0.5	0.3558	0.3793
AX-214800055	LG05	13409772	0.4394	0.4346	0.4876
AX-214800437	LG05	14099374	0.2794	0.4871	0.4226
AX-214800473	LG05	14701136	0.4706	0.4045	0.37
AX-214806566	LG05	15351882	0.4559	0.3987	0.4814
AX-192818259	LG05	16724957	0.4706	0.394	0.4923
AX-214804122	LG05	18534184	0.3824	0.4841	0.3359
AX-214811538	LG05	19141840	0.2941	0.3344	0.4319
AX-192783006	LG05	19966045	0.1912	0.2611	0.308
AX-215397306	LG05	21092693	0.25	0.4494	0.4133
AX-215397398	LG05	22362021	0.2353	0.2803	0.3669
AX-192792194	LG05	24092124	0.3125	0.3237	0.4102
AX-214792415	LG05	25503715	0.4265	0.2839	0.4102
AX-214791749	LG05	27178571	0.3824	0.4487	0.4799
AX-214789635	LG05	28731568	0.3529	0.481	0.387
AX-215395830	LG06	4181340	0.3088	0.3631	0.37
AX-192777810	LG06	5311930	0.4118	0.2643	0.4598
AX-192815766	LG06	5931500	0.25	0.2484	0.3483
AX-192830710	LG06	8340141	0.3529	0.1815	0.3313
AX-215395883	LG06	12894899	0.4412	0.4071	0.418
AX-192808832	LG06	14204917	0.4265	0.4487	0.3591
AX-192837794	LG06	16287369	0.4531	0.4258	0.4706
AX-192837738	LG06	18714180	0.2794	0.3494	0.3065
AX-215395922	LG06	19903739	0.3676	0.2548	0.3529
AX-214806925	LG06	21872970	0.3382	0.3387	0.4087
AX-214805705	LG06	25430813	0.1471	0.2742	0.3158
AX-215395438	LG06	26177458	0.3529	0.2437	0.356
AX-192813759	LG07	4728763	0.2794	0.3354	0.3684
AX-214788234	LG07	5396621	0.3529	0.1867	0.3359
AX-192768280	LG07	6156756	0.25	0.141	0.3189
AX-192792027	LG07	6759288	0.4265	0.2468	0.3111
AX-192782207	LG07	7897918	0.2794	0.4253	0.4025
AX-214799745	LG07	8548278	0.3382	0.3567	0.3437
AX-192834172	LG07	9494433	0.4062	0.3938	0.3158
AX-214799507	LG07	10110556	0.3382	0.4108	0.4706
AX-214810557	LG07	16167258	0.4118	0.3535	0.3607
AX-192799113	LG07	19693433	0.1618	0.3185	0.3746
AX-192791179	LG08	5160743	0.2794	0.2803	0.356
AX-214793580	LG08	9696654	0.2647	0.3386	0.3452
AX-215395114	LG08	12320686	0.3676	0.4423	0.4567
AX-192771722	LG08	13404039	0.5	0.4103	0.4365
AX-214798734	LG08	14193098	0.3235	0.4744	0.4396
AX-192794434	LG08	18466366	0.4706	0.1815	0.3421
AX-192807074	LG08	20479230	0.3676	0.2981	0.3467
AX-192801163	LG08	21553924	0.4242	0.4618	0.4427
AX-214806511	LG08	23028077	0.4559	0.4968	0.4985
AX-192807677	LG09	4304111	0.4706	0.4525	0.4303
AX-214795199	LG09	5045456	0.4853	0.3442	0.3901
AX-214776004	LG09	9685706	0.2353	0.3694	0.3034
AX-192761577	LG09	10833365	0.4412	0.25	0.3437
AX-192785162	LG09	11559011	0.3529	0.3797	0.3963
AX-192788693	LG09	12800456	0.4853	0.3686	0.435
AX-192820295	LG09	14359584	0.4853	0.2147	0.435
AX-192782973	LG09	19666276	0.3824	0.4272	0.3994
AX-214806143	LG09	20356486	0.4559	0.3513	0.3808
AX-214798237	LG09	21409336	0.4559	0.4335	0.4985
AX-192790921	LG09	22050751	0.4706	0.4904	0.4551
AX-192796835	LG09	25830958	0.3088	0.3344	0.3514
AX-192822742	LG09	26643307	0.3529	0.3526	0.4598
AX-192807252	LG10	368839	0.4706	0.4618	0.4474
AX-192859218	LG10	4410005	0.3235	0.2675	0.3762
AX-214788088	LG10	5962473	0.2353	0.3006	0.305
AX-192775586	LG10	6647415	0.25	0.3576	0.3529
AX-192814118	LG10	9455257	0.2206	0.2006	0.305
AX-192836134	LG10	10402650	0.4412	0.3544	0.3994
AX-192828870	LG10	14523162	0.25	0.4231	0.308
AX-192824648	LG10	15178237	0.3235	0.328	0.308
AX-192824799	LG10	16024129	0.3382	0.2452	0.3669
AX-214792444	LG10	19353248	0.3088	0.3481	0.3235
AX-192775503	LG10	20451026	0.2647	0.3981	0.3313
AX-192827018	LG10	21957349	0.2941	0.2785	0.3483
AX-192826990	LG10	23065035	0.3676	0.4684	0.4969
AX-192782072	LG11	1414783	0.4118	0.2975	0.3251
AX-192795691	LG11	5829604	NA	0.05556	0.3019
AX-214793181	LG11	10072509	0.3971	0.3237	0.4056
AX-214804411	LG11	11025772	0.2059	0.2803	0.3359
AX-192772837	LG11	17018504	0.3676	0.2943	0.3901
AX-192818348	LG11	17627772	0.2941	0.4236	0.3421
AX-192832735	LG11	18965950	0.1515	0.2917	0.3514
AX-192837592	LG12	6070840	0.5	0.4295	0.3916
AX-214796264	LG12	6808399	0.3824	0.1923	0.3019
AX-215397743	LG12	7433245	0.2206	0.1795	0.305
AX-215397800	LG12	8134568	0.4118	0.4519	0.4226
AX-192798705	LG12	11451032	0.4706	0.4525	0.3359
AX-214797038	LG12	19209001	0.4706	0.2975	0.305
AX-192818051	LG12	21403274	0.4412	0.3376	0.3282
AX-192821885	LG13	992186	0.3676	0.3861	0.3808
AX-192824013	LG13	2458132	0.3824	0.4268	0.3947
AX-192835502	LG13	3840367	0.3529	0.1943	0.3235
AX-214812324	LG13	5095202	0.3676	0.4258	0.4799
AX-192783503	LG13	6094351	0.3485	0.2752	0.3158
AX-192808226	LG13	8684307	0.4706	0.4395	0.4458
AX-214811795	LG13	10415234	0.3676	0.2404	0.3638
AX-192792819	LG13	13890385	0.3382	0.2911	0.3189
AX-214792244	LG13	17814484	0.4412	0.3259	0.3421
AX-214810321	LG13	20851642	0.4265	0.4258	0.5
AX-214812012	LG13	25445853	0.3088	0.3956	0.3282
AX-192816019	LG14	1334744	NA	NA	0.3111
AX-214788620	LG14	2237860	0.4559	0.4395	0.4396
AX-214807630	LG14	3500518	0.4848	0.4935	0.3498
AX-192830165	LG14	5826448	0.303	0.474	0.4087
AX-192769255	LG14	9115605	0.3088	0.2516	0.3452
AX-192785458	LG14	10914280	0.4853	0.3829	0.4551
AX-214806340	LG14	12803329	0.4853	0.3291	0.4644
AX-214799847	LG14	13617960	0.3382	0.2452	0.3793
AX-214799184	LG14	17984476	0.3235	0.3631	0.4582
AX-214806020	LG14	21003803	0.4853	0.4367	0.4365
AX-214803303	LG14	22280348	0.25	0.3599	0.4861
AX-214790015	LG14	23477603	0.3529	0.4551	0.3746
AX-192806081	LG15	165335	0.4815	0.1681	0.3266
AX-214799407	LG15	3004245	0.3382	0.1975	0.308
AX-214796980	LG15	4105658	0.3333	0.3185	0.3684
AX-192798011	LG15	4950842	0.2794	0.4873	0.3142
AX-214809627	LG15	6845487	0.4559	0.3608	0.3777
AX-192811665	LG15	11972255	0.4706	0.3726	0.4195
AX-214800047	LG15	15453349	0.2794	0.2548	0.308
AX-192818983	LG15	16284252	0.4091	0.4589	0.4365
AX-214797183	LG15	17320710	0.3235	0.4076	0.4319
AX-214814327	LG15	19299761	0.3636	0.3121	0.3406
AX-192770412	LG15	20587486	0.4559	0.4873	0.3854
AX-192789269	LG15	24788940	0.4118	0.3439	0.3901
AX-214802766	LG16	1063250	0.4091	0.4363	0.3142
AX-192814716	LG16	3599844	0.5	0.4554	0.404
AX-192774787	LG16	10787743	0.3382	0.4968	0.4598
AX-192831224	LG16	12022524	0.2206	0.3471	0.3978
AX-214791279	LG16	13536275	0.303	0.3627	0.3963
AX-192825425	LG16	17013497	0.3636	0.3301	0.322
AX-214814387	LG16	22767748	0.371	0.4801	0.4009
AX-192803988	LG17	2776446	0.2059	0.258	0.4164
AX-214809334	LG17	5863367	0.4853	0.2788	0.4628
AX-192801492	LG17	6537119	0.3529	0.2184	0.4211
AX-192801711	LG17	7716060	0.3088	0.4586	0.3885
AX-192828937	LG17	9500270	0.3788	0.415	0.3854
AX-214801029	LG17	10206195	0.4559	0.4679	0.3715
AX-214810859	LG17	11126631	0.2727	0.3203	0.3932
AX-192784949	LG17	12488812	0.2206	0.2134	0.322
AX-214798082	LG17	14235232	0.3382	0.3481	0.3529
AX-214804580	LG17	14897794	0.08333	0	0.3142
AX-214793087	LG17	17549769	0.2879	0.1923	0.3065
AX-192836290	LG17	19985501	0.5	0.3141	0.4025
AX-192794947	LG17	21764697	0.3971	0.1772	0.308
AX-192775840	LG18	1611668	0.5	0.3924	0.4954
AX-192829526	LG18	2949581	0.4559	0.2373	0.3901
AX-214802907	LG18	4429985	0.3235	0.2834	0.4087
AX-192803057	LG18	5139804	0.3824	0.266	0.322
AX-214787797	LG18	5935237	0.4559	0.4519	0.4582
AX-192797830	LG18	6870183	0.3235	0.2853	0.3483
AX-192822367	LG18	8163427	0.2353	0.1122	0.3406
AX-214807318	LG18	8799899	0.3824	0.3354	0.3514
AX-214788915	LG18	11355267	0.4706	0.4331	0.4164
AX-214809194	LG18	13403720	0.4559	0.2898	0.3266
AX-192835750	LG18	15488205	0.4706	0.3677	0.3297
AX-214801771	LG18	17048840	0.4412	0.3694	0.4752
AX-192785838	LG18	18165966	0.3382	0.4331	0.483
AX-192834827	LG18	20193476	0.3824	0.4902	0.4133
AX-215396545	LG19	793626	0.2353	0.359	0.3111
AX-214810689	LG19	2597140	0.2941	0.2038	0.3467
AX-215396586	LG19	4403179	0.3676	0.4525	0.4474
AX-214795272	LG19	5899369	0.4697	0.25	0.4365
AX-192771952	LG19	6699707	0.3382	0.2788	0.3746
AX-192834934	LG19	7759175	0.4118	0.4682	0.4164
AX-214794808	LG19	10661108	0.4706	0.3418	0.3328
AX-192834587	LG19	13571561	0.3088	0.3312	0.3777
AX-192835731	LG19	15987207	0.3235	0.3141	0.3545
AX-214797079	LG19	18242023	0.4706	0.1891	0.4582
AX-192840244	LG19	19360452	0.4706	0.1994	0.3019
AX-192833110	LG19	20812066	0.3088	0.1561	0.3189
AX-192773888	LG19	22321880	0.3485	0.4777	0.4334
AX-214811389	LG20	10980272	0.3235	0.3526	0.3313
AX-214807260	LG20	12711454	0.3788	0.2484	0.4675
AX-214798611	LG20	18189649	0.4242	0.4519	0.4303
AX-214814359	LG20	22226505	0.2941	0.3481	0.3173
AX-215395958	LG21	2614628	0.4697	0.5	0.4365
AX-192820077	LG21	4805056	0.2941	0.3917	0.4412
AX-192831748	LG21	5623378	0.2206	0.443	0.4133
AX-192838080	LG21	6243668	0.3971	0.4777	0.4737
AX-192842447	LG21	6926920	0.3824	0.3185	0.4489
AX-215395382	LG21	7682398	0.4265	0.4684	0.4412
AX-214793038	LG21	12306833	0.3235	0.09873	0.322
AX-192793172	LG21	14746932	0.3235	0.4	0.3344
AX-214791123	LG21	16319391	0.3088	0.4363	0.3916
AX-214801078	LG21	18175394	0.3235	0.4586	0.4025
AX-192815356	LG21	20590942	0.2794	0.3471	0.3638
AX-214806723	LG22	318864	0.4118	0.4295	0.4892
AX-192812276	LG22	7314248	0.3971	0.3726	0.3947
AX-192773598	LG22	10343097	0.2941	0.4335	0.3065
AX-214790341	LG22	11303687	0.4559	0.4304	0.3669
AX-214803176	LG22	12206432	0.4412	0.3599	0.4659
AX-192810053	LG22	12918443	0.3824	0.3799	0.356
AX-214799561	LG22	15085875	0.4559	0.4809	0.3545
AX-192779667	LG22	22843952	0.25	0.3153	0.3808
AX-192802073	LG22	24195538	0.4412	0.3408	0.4458
AX-214799362	LG22	25093938	0.2794	0.3734	0.356
AX-214788688	LG23	2312586	0.2424	0.4207	0.3901
AX-214795875	LG23	4625564	0.4559	0.4557	0.4675
AX-214805994	LG23	9251343	0.3971	0.3924	0.3545
AX-214811183	LG23	9936305	0.2941	0.3196	0.3591
AX-192830923	LG23	10748848	0.2424	0.3954	0.3808
AX-192830969	LG23	12468144	0.4412	0.2962	0.4164
AX-214797418	LG23	13655167	0.3529	0.4304	0.3529
AX-192796169	LG24	1177030	0.3824	0.4076	0.4598
AX-214799873	LG24	1991358	0.3971	0.2229	0.3003
AX-214782531	LG24	7692759	0.4706	0.4423	0.4365
AX-192805249	LG24	9747730	0.3971	0.5	0.4628
AX-192824600	LG24	10375926	0.4118	0.3703	0.3854
AX-192775896	SCAFF1	0	0.2742	0.1385	0.4969
AX-192782169	SCAFF2	0	0.25	0.1442	0.308
AX-192802834	SCAFF3	0	0.1087	0.1826	0.4799
AX-192825443	SCAFF4	0	0.3971	0.2325	0.4443
AX-192826281	SCAFF5	0	0.2941	0.2563	0.3019
AX-192831832	SCAFF6	0	0.3676	0.4589	0.4412
AX-214788117	SCAFF7	0	0.3971	0.4209	0.4567
AX-214799004	SCAFF8	0	0.4706	0.4842	0.4737
AX-214799222	SCAFF9	0	0.4265	0.4905	0.4365
AX-214805912	SCAFF10	0	0.3676	0.3153	0.3297
AX-214810265	SCAFF11	0	0.4853	0.3942	0.3266
AX-214810315	SCAFF12	0	0.4706	0.4842	0.4536
